# Supplementary material for: A Magnetic Millirobot Walks on Slippery Biological Surfaces for Targeted Cargo Delivery
Source: Micromachines (Basel). 2023 Jul 18;14(7):1439. doi: 10.3390/mi14071439 (PMC10384245; doi:10.3390/mi14071439)
Supplement: Supplementary file 1 [file micromachines-14-01439-s001.zip]

Archive with 6 entries (5 files):
- micromachines-2492938-supplementary/
- micromachines-2492938-supplementary/Video S1 Walking motion.mp4
- micromachines-2492938-supplementary/Video S2 Complex trajectory.mp4
- micromachines-2492938-supplementary/Video S3 Vertical climbing.mp4
- micromachines-2492938-supplementary/Video S4 Deployment on phantom.mp4
- micromachines-2492938-supplementary/Video S5 Deployment on liver.mp4
